# Supplementary material for: Mesenchymal Stem Cell-Derived Exosomes miR-143-3p Attenuates Diabetic Kidney Disease by Enhancing Podocyte Autophagy via Bcl-2/Beclin1 Pathway
Source: Biomedicines. 2026 Jan 14;14(1):184. doi: 10.3390/biomedicines14010184 (PMC12838913; doi:10.3390/biomedicines14010184)
Supplement: Supplementary file 1 [file biomedicines-14-00184-s001.zip]

Archive with 2 entries (2 files):
- Supplementary Table S1.pdf
- Supplementary Table S2 Target Gene Prediction Table..xlsx
