# Supplementary material for: Mesenchymal Stem Cell-Derived Exosomes miR-143-3p Attenuates Diabetic Kidney Disease by Enhancing Podocyte Autophagy via Bcl-2/Beclin1 Pathway
Source: Biomedicines. 2026 Jan 14;14(1):184. doi: 10.3390/biomedicines14010184 (PMC12838913; doi:10.3390/biomedicines14010184)
Supplement: Supplementary file 1 [file biomedicines-14-00184-s001.zip › Supplementary Table S2 Target Gene Prediction Table..xlsx]

## Sheet: Sheet1
Names	total	elements
user_list1 user_list2 user_list3	9	DNAJB1
		ATG2B
		BCL2
		ITGA6
		NRG2
		GABARAPL1
		NRG1
		HGS
		RAB7A
user_list1 user_list2	321	PHLDB1
		SLC35A4
		AGO1
		SMNDC1
		ERBB4
		PRKCE
		PSTPIP1
		YIF1B
		RNF122
		PHACTR4
		FAM73B
		SORCS1
		COL5A3
		ALDH1L1
		FOSL2
		ST3GAL2
		FRAS1
		MSL1
		ADD3
		AFF1
		SIDT1
		SCAF8
		LANCL3
		MEX3B
		CCDC103
		METTL23
		ITGB1BP1
		CBFB
		RMND5A
		KMT2D
		SEMA4D
		SLC4A8
		SLU7
		DOCK2
		MARCKS
		BBC3
		PLXNA2
		FAM83G
		KIAA0141
		UBE2E3
		EPT1
		KIAA2022
		USP6
		BMPR2
		ZFP91
		ABL2
		TRPC5
		SCAMP4
		BLMH
		ITM2B
		BSN
		KCNH8
		CPEB2
		TSKU
		ENOX2
		TENM4
		SLC30A8
		SNX27
		PHF6
		NFATC1
		A1CF
		SOX5
		SMARCD2
		KCND1
		CTDSPL2
		PTBP3
		EIF5
		DIP2B
		BCORL1
		HTR2C
		FGF7
		KCNC1
		LIFR
		ZNF148
		MAPKAPK3
		SYT3
		FSCN1
		MYO6
		COLEC10
		CACHD1
		EXOC6B
		TRAPPC8
		NECAP1
		RBM24
		FGF9
		ST8SIA4
		ERBB3
		HDAC7
		CACNA1A
		TPM3
		REEP3
		FRMD5
		PRPF19
		ANKFY1
		SLC37A2
		FNDC5
		OTUD4
		SLC35B2
		RNF152
		SRSF11
		NOVA2
		DDX6
		TTYH3
		SLC12A6
		HK2
		ASF1B
		USP42
		ASB6
		IGF1R
		FAR1
		SND1
		SNX30
		MPPED1
		SIX4
		CHD6
		TSC22D3
		SP2
		INO80D
		MKL2
		ZNF395
		MSI2
		KDM2A
		QKI
		COX17
		TMEM33
		KRAS
		FGF1
		GUF1
		PC
		VASH1
		CRELD1
		CORO2B
		ARPC4-TTLL3
		CHEK2
		PPAP2B
		TERT
		KCMF1
		ZBTB20
		MYBL2
		TAPBP
		TARDBP
		HSPA4L
		DST
		ESRRG
		NUMB
		VWA1
		TTLL3
		AHCYL1
		TNRC6C
		GRHL2
		STOX2
		DLG3
		SLC39A2
		ASH1L
		ATP10A
		TMEM121
		POLR3H
		SH3PXD2A
		SOX6
		ZNF275
		LMO4
		THRA
		ASAP3
		SEC62
		DKFZP779J2370
		MCF2
		MOGS
		STRIP1
		ASXL2
		KCNK10
		MAP1B
		ABHD17B
		VMP1
		RANBP10
		BRWD3
		DYNLL2
		CSNK1G3
		DTNB
		VAPB
		ZNF236
		FBXO46
		SVIL
		CTBP2
		SVEP1
		ITGA11
		NLRP1
		AKAP13
		AMMECR1
		PAQR3
		OSER1
		MAP3K7
		GXYLT1
		TRAM2
		RASAL2
		MIPOL1
		BRD2
		NEURL
		RER1
		LARP1
		COL5A2
		DENND4C
		TANC2
		FAM168A
		CTNND1
		THY1
		SLC38A9
		KCNB1
		HIPK2
		EGLN1
		DCAKD
		MAF
		PDGFRA
		SLC38A2
		SVOP
		TCF20
		NOVA1
		GNS
		RSRC2
		WDR37
		NUAK2
		PTGS2
		KLC2
		NPR3
		FNDC3B
		ATP6V1A
		MRC2
		ZBTB44
		DNMT3A
		NEK9
		2025-03-03
		SLC16A2
		TUBGCP6
		RBM27
		IGF2R
		ATP8A2
		AP2B1
		MEGF9
		MYO18A
		LARP4
		NAA25
		MAPK7
		CNNM3
		SOBP
		CBX5
		STRN3
		GIGYF2
		USP45
		UPF2
		DLK1
		HTR2A
		ARHGAP26
		ITGB8
		ZNFX1
		RSF1
		PTPN4
		TTPA
		GXYLT2
		SIT1
		CNNM2
		ZC3H15
		FCHSD2
		CREBZF
		GID8
		PPM1E
		ETV6
		LIMK1
		PBOV1
		GLI3
		PDK3
		COL25A1
		SCN2B
		TRPS1
		TSHR
		MLLT3
		BCL2L13
		CALM1
		MAPK4
		FIGN
		BMP5
		TIGD5
		ALDOA
		2025-03-01
		PHTF2
		CALCOCO1
		RASSF6
		NDFIP1
		PAX5
		LASP1
		CCDC58
		BNIPL
		GCNT1
		NT5C1A
		CDH5
		KAT7
		MAB21L1
		FADS6
		TMEM41B
		CLASP2
		URM1
		MBOAT2
		IGFBP5
		CTGF
		PSME4
		LPAR2
		EVX2
		HABP2
		EPOR
		ARHGEF40
		FAM13A
		PSD3
		PPP1R27
		XPO5
		NDUFB9
		ARL6
		DYRK1B
		FAM60A
		PGK1
		OLFM2
		KIAA1429
		ZNF618
		MPST
user_list1	2	C10orf76
		C6orf62
user_list2	2	C10ORF76
		C6ORF62
user_list3	213	RPTOR
		RAB24
		PINK1
		CXCR4
		BID
		DIRAS3
		PIK3R4
		EIF2AK2
		RAC1
		HSPB8
		PTEN
		KIAA0831
		PPP1R15A
		EEF2
		TM9SF1
		RB1CC1
		NLRC4
		AMBRA1
		GNAI3
		BAK1
		GABARAP
		PELP1
		ZFYVE1
		UVRAG
		NAMPT
		ITGA3
		MAP1LC3C
		LAMP1
		TBK1
		MAPK1
		WDFY3
		TSC1
		SQSTM1
		NKX2-3
		RAB33B
		CTSL1
		BIRC6
		BIRC5
		C17orf88
		CAPNS1
		WDR45
		PEA15
		ATG2A
		EGFR
		ITGB4
		IKBKB
		PEX14
		CAPN2
		IRGM
		BNIP1
		FADD
		FAS
		ERBB2
		ARNT
		DDIT3
		CDKN1B
		IFNG
		FOS
		HSPA5
		WIPI1
		TNFSF10
		ULK1
		PEX3
		IL24
		KIF5B
		ATG4C
		RHEB
		SH3GLB1
		PIK3C3
		MTMR14
		CX3CL1
		MAPK8
		USP10
		NRG3
		GNB2L1
		C12orf44
		BCL2L1
		CAPN1
		MAPK3
		MAP2K7
		ATG10
		CASP8
		TSC2
		ERO1L
		GRID2
		HSP90AB1
		DNAJB9
		MLST8
		MBTPS2
		ATG4B
		EIF4EBP1
		BAG1
		VAMP3
		NBR1
		IKBKE
		RELA
		HIF1A
		HSPA8
		TP73
		PRKCD
		TP53INP2
		SERPINA1
		EDEM1
		TMEM74
		RGS19
		RB1
		TUSC1
		MAPK9
		CHMP2B
		NFE2L2
		GAA
		MTOR
		ATF6
		BNIP3
		TP53
		MAP1LC3A
		CTSB
		WDR45L
		STK11
		SIRT2
		RAF1
		NAF1
		CCR2
		CDKN1A
		ITGB1
		LAMP2
		RAB11A
		PRKCQ
		MAP1LC3B
		ULK2
		PRKAR1A
		ATG5
		CANX
		BNIP3L
		EIF2S1
		CFLAR
		KIAA0226
		RAB5A
		CASP1
		ATG7
		CAPN10
		SPHK1
		ARSB
		DLC1
		WIPI2
		CAMKK2
		ITPR1
		RAB1A
		PRKAB1
		HDAC1
		ATG12
		ULK3
		NFKB1
		SIRT1
		DRAM1
		ATG4D
		ST13
		BAG3
		P4HB
		KIAA0652
		FAM48A
		DAPK2
		BECN1
		PTK6
		CALCOCO2
		VAMP7
		CD46
		FOXO3
		GAPDH
		CTSD
		VEGFA
		APOL1
		FKBP1B
		CDKN2A
		CASP4
		ATG9A
		EEF2K
		MYC
		ATG16L1
		ERN1
		SAR1A
		ARSA
		GOPC
		ATIC
		PARK2
		GABARAPL2
		SESN2
		SPNS1
		ATG16L2
		BAX
		ATF4
		DAPK1
		ATG3
		FOXO1
		FKBP1A
		CCL2
		ATG9B
		NPC1
		TMEM49
		CLN3
		EIF2AK3
		CHMP4B
		TP63
		EIF4G1
		GRID1
		HDAC6
		CASP3
		MAPK8IP1
		ATG4A
		KLHL24
		RPS6KB1
		PARP1
		NCKAP1
